# Supplementary material for: Pro-inflammatory feedback loops define immune responses to pathogenic Lentivirus infection
Source: Genome Med. 2024 Feb 5;16:24. doi: 10.1186/s13073-024-01290-y (PMC10840164; doi:10.1186/s13073-024-01290-y)
Supplement: Supplementary file 2 — Additional file 2: Table S6. Differential ligand-receptor pairs in monocyte CCC at the timepoint of maximal perturbation relative to baseline. [file 13073_2024_1290_MOESM2_ESM.csv]

ligand	receptor	avg_log2FC	p_val_adj	animal	lr
FN1	CD44	0.7450957276387502	0	170 A	FN1-CD44
ICAM1	ITGB2	1.4057626083555474	0	170 A	ICAM1-ITGB2
ICAM1	ITGAL	1.5489030338457201	0	170 A	ICAM1-ITGAL
CALR	LRP1	-1.8905980305366477	0	170 A	CALR-LRP1
IL1B	IL1R1	1.8503752379692662	0	170 A	IL1B-IL1R1
IL1B	IL1R2	1.86510022668155	0	170 A	IL1B-IL1R2
IL1B	IL1RAP	1.3225807803225615	0	170 A	IL1B-IL1RAP
CXCL10	CCR3	5.009024379642181	0	170 A	CXCL10-CCR3
CXCL8	ACKR1	2.4043430817577116	0	170 A	CXCL8-ACKR1
IL7	IL7R	2.905082391368588	0	170 A	IL7-IL7R
CCL4	ACKR2	3.3040234764541294	0	170 A	CCL4-ACKR2
CCL4	CCR3	3.3040234764541294	0	170 A	CCL4-CCR3
CCL4	CCR5	2.524416477694616	0	170 A	CCL4-CCR5
CD274	CD80	1.6623221461344935	7.9018420883433315e-286	170 A	CD274-CD80
FN1	ITGA4	-1.102532926474204	2.0050915863757406e-270	170 A	FN1-ITGA4
ICAM1	ITGAM	1.4883220592719386	2.425608858251449e-260	170 A	ICAM1-ITGAM
ITGB2	ICAM1	0.6528651936324534	1.662822007477784e-256	170 A	ITGB2-ICAM1
ICAM4	ITGB2	2.109124154197636	3.947937695851781e-225	170 A	ICAM4-ITGB2
TNF	TNFRSF1A	0.8168197611344405	1.7445127119027416e-217	170 A	TNF-TNFRSF1A
MMP9	CD44	2.6020173397454496	4.669546869276294e-196	170 A	MMP9-CD44
ICAM3	ITGB2	-2.035003021267104	2.960141632004991e-192	170 A	ICAM3-ITGB2
FN1	ITGB3	-3.0330901853386214	2.221852618936879e-154	170 A	FN1-ITGB3
APP	LRP1	-2.547150981384709	5.495365776002307e-152	170 A	APP-LRP1
THBS1	ITGB3	-2.8456817323353465	2.921785962964242e-137	170 A	THBS1-ITGB3
FN1	ITGA8	-3.311236830382496	6.7397629724706e-134	170 A	FN1-ITGA8
FN1	ITGA5	-1.444935658545071	4.0457378628430496e-132	170 A	FN1-ITGA5
APP	CD74	-1.937845577064424	7.270225539055677e-132	170 A	APP-CD74
FCN2	LRP1	-2.894260431507828	1.4800971330872598e-114	170 A	FCN2-LRP1
SERPINA1	LRP1	-1.2491082151012831	8.413156457815597e-106	170 A	SERPINA1-LRP1
PDCD1LG2	PDCD1	1.549612146820818	2.209933672275722e-101	170 A	PDCD1LG2-PDCD1
THBS1	CD36	-2.02947856404827	4.678167627499956e-98	170 A	THBS1-CD36
IL1A	IL1R1	2.2814384358845308	1.7215696121923094e-95	170 A	IL1A-IL1R1
IL1A	IL1R2	2.2817595808115985	8.233143265208696e-95	170 A	IL1A-IL1R2
APOE	LRP1	1.6985125077914687	1.2749125371719954e-74	170 A	APOE-LRP1
IL1A	IL1RAP	1.8324688194422691	1.0724102866012942e-73	170 A	IL1A-IL1RAP
THBS1	LRP1	-0.6941356678258206	5.392196849014578e-73	170 A	THBS1-LRP1
TNFSF13	TNFRSF13B	-2.096473307278482	1.9229716261915238e-70	170 A	TNFSF13-TNFRSF13B
SELPLG	SELL	-4.7612757930542164	7.399155045925608e-70	170 A	SELPLG-SELL
CD14	TLR2	0.6967298778667841	2.3041763981946517e-69	170 A	CD14-TLR2
ITGAL	ICAM1	0.5512436547074202	5.565321314073652e-66	170 A	ITGAL-ICAM1
IL16	CD4	-4.040862254626735	1.7356764371095158e-61	170 A	IL16-CD4
CCL2	ACKR2	2.240302103822201	2.5839404102867396e-58	170 A	CCL2-ACKR2
CCL2	CCR3	2.240302103822201	2.5839404102867396e-58	170 A	CCL2-CCR3
CCL2	ACKR4	2.240302103822201	2.5839404102867396e-58	170 A	CCL2-ACKR4
CCL2	CCR10	2.2154195539516603	8.430568783546847e-58	170 A	CCL2-CCR10
WNT5A	ROR1	2.1007814807665275	1.7318476968964185e-57	170 A	WNT5A-ROR1
CCL3	ACKR2	1.3698825139256492	1.7847061602030614e-52	170 A	CCL3-ACKR2
CCL3	CCR3	1.3698825139256492	1.7847061602030614e-52	170 A	CCL3-CCR3
HBEGF	EGFR	-1.5915094390209887	3.529787946771646e-52	170 A	HBEGF-EGFR
THBS1	CD47	0.30788971940891585	1.7556774276532252e-51	170 A	THBS1-CD47
HLA	E	-1.2286906413500853	3.514824266136481e-50	170 A	HLA-E
CSF1	CSF1R	-2.9063341913427516	3.8261394636487655e-50	170 A	CSF1-CSF1R
CCL8	ACKR2	2.243034048538608	6.711680096330357e-50	170 A	CCL8-ACKR2
CCL8	ACKR4	2.243034048538608	6.711680096330357e-50	170 A	CCL8-ACKR4
TNF	TNFRSF1B	-0.4079266272676003	1.865291682588236e-46	170 A	TNF-TNFRSF1B
CCL8	CCR5	2.1485662806544745	3.1239584785305307e-46	170 A	CCL8-CCR5
CD274	PDCD1	1.002453334980407	1.8835378827044087e-45	170 A	CD274-PDCD1
VCAN	SELP	-0.9450818725057148	4.349187579306899e-43	170 A	VCAN-SELP
CCL8	CCR2	2.0858137569794297	5.734751441043095e-43	170 A	CCL8-CCR2
CCL2	CCR5	1.6111349446693901	1.7046483488293413e-42	170 A	CCL2-CCR5
CCL2	CCR2	1.5765050798937015	4.607237700158304e-38	170 A	CCL2-CCR2
FN1	SDC2	0.8854374322625072	3.5100024051946187e-37	170 A	FN1-SDC2
FN1	ITGAV	-0.5517193131311391	5.708802493978608e-35	170 A	FN1-ITGAV
LPL	LRP1	-3.489854744090647	1.0485719208482483e-32	170 A	LPL-LRP1
HBEGF	CD9	-0.9607638150904112	1.5381537709473813e-32	170 A	HBEGF-CD9
CCL2	ACKR1	1.5190483389723348	1.4199714361082383e-30	170 A	CCL2-ACKR1
TRAF2	TNFRSF1B	0.27030234520653096	2.5746364736009066e-30	170 A	TRAF2-TNFRSF1B
IL1RN	IL1R1	-1.203719714482181	7.221014679719705e-26	170 A	IL1RN-IL1R1
IL1RN	IL1R2	-1.184653922671063	4.0383290504649222e-25	170 A	IL1RN-IL1R2
CD58	CD2	1.2420763543761761	2.514785896795362e-24	170 A	CD58-CD2
SELPLG	SELP	-2.49256768399494	6.3559112996642744e-24	170 A	SELPLG-SELP
CCL3	CCR5	0.5110543446466611	3.180468365629493e-21	170 A	CCL3-CCR5
CCL5	ACKR2	1.476424500954083	1.1522401823677216e-18	170 A	CCL5-ACKR2
CCL5	CCR3	1.476424500954083	1.1522401823677216e-18	170 A	CCL5-CCR3
CXCL1	ACKR1	1.4457516830706085	4.5888859543275156e-17	170 A	CXCL1-ACKR1
TNF	TNFRSF21	-0.6610943375929104	1.509475470934169e-16	170 A	TNF-TNFRSF21
HBEGF	ERBB4	-0.7101181700784167	1.027862610306054e-15	170 A	HBEGF-ERBB4
IL4R	IL2RG	0.10585036682831817	1.9114208915602329e-13	170 A	IL4R-IL2RG
ANXA1	EGFR	-0.6668625911698394	4.714165930451627e-13	170 A	ANXA1-EGFR
CCL5	CCR5	1.1405527307193215	8.954260916482665e-13	170 A	CCL5-CCR5
IL6	IL6ST	0.8234939643885406	1.1823324213265368e-12	170 A	IL6-IL6ST
CXCL10	CXCR3	0.5986102417145109	3.3430910857386436e-12	170 A	CXCL10-CXCR3
TGFB1	TGFBR3	0.5809848503344375	6.4319902312148625e-12	170 A	TGFB1-TGFBR3
OSM	LIFR	-0.5816699174947737	2.1810264792937116e-10	170 A	OSM-LIFR
IL4R	IL13RA1	-0.07904929427399221	2.723946201910735e-10	170 A	IL4R-IL13RA1
MMP13	LRP1	0.35871595829745523	3.83126172003049e-10	170 A	MMP13-LRP1
OSM	OSMR	-0.522704520693889	3.943112669910126e-10	170 A	OSM-OSMR
CCL5	ACKR1	0.8932597403338771	1.4370029730848846e-9	170 A	CCL5-ACKR1
OSM	IL6ST	-1.029559134773307	2.6846838296092115e-9	170 A	OSM-IL6ST
AREG	ERBB3	-1.7756175810508372	4.513422513362016e-9	170 A	AREG-ERBB3
CD6	ALCAM	0.7468916630544662	1.0600286611138074e-8	170 A	CD6-ALCAM
AREG	EGFR	-1.912919471496655	6.53317872220929e-8	170 A	AREG-EGFR
ADAM9	ITGA6	-1.4114441523726575	8.211827877002583e-8	170 A	ADAM9-ITGA6
IL15	IL2RB	-2.0279135845247063	1.6716751975655041e-6	170 A	IL15-IL2RB
VEGFA	NRP1	-0.5877088147656995	9.82672563196845e-6	170 A	VEGFA-NRP1
HLA	G	0.6432147153178581	1.6404928864480297e-5	170 A	HLA-G
CXCL16	CXCR6	0.934671639656955	2.4503609738459022e-5	170 A	CXCL16-CXCR6
VEGFA	KDR	-0.4936012212256804	4.3546200579230206e-5	170 A	VEGFA-KDR
IL6R	IL6ST	0.15240750618671006	1.3357345874819522e-4	170 A	IL6R-IL6ST
CD28	CD86	-1.939692588850406	1.751194560663811e-4	170 A	CD28-CD86
CD86	CD28	-2.3759332861029705	1.8655290835821532e-4	170 A	CD86-CD28
PTPRJ	PDGFRB	-0.40254696323638406	1.9052151154255398e-4	170 A	PTPRJ-PDGFRB
APOE	VLDLR	0.40072925962169903	6.840003584596921e-4	170 A	APOE-VLDLR
VEGFA	NRP2	-0.3577853187978346	0.0019049303420079601	170 A	VEGFA-NRP2
CDH1	EGFR	0.6347498891342098	0.005319426854083156	170 A	CDH1-EGFR
ICAM2	ITGB2	-0.5245063617602677	0.007961595490919321	170 A	ICAM2-ITGB2
CD28	CD80	-1.150424488377127	0.008089819060681687	170 A	CD28-CD80
TGFB2	TGFBR3	0.5770551729707988	0.022302157637920386	170 A	TGFB2-TGFBR3
FN1	ITGB1	-0.06568292022758015	0.04111766791784414	170 A	FN1-ITGB1
FN1	ITGA4	-1.6706483631067766	0	170 B	FN1-ITGA4
CD274	CD80	3.0901585223467674	0	170 B	CD274-CD80
IL1B	IL1R1	2.682400564617498	0	170 B	IL1B-IL1R1
IL1B	IL1R2	2.6557388688514667	0	170 B	IL1B-IL1R2
IL1B	IL1RAP	2.281016175794644	0	170 B	IL1B-IL1RAP
CXCL10	CCR3	4.864688382094875	0	170 B	CXCL10-CCR3
CXCL8	ACKR1	2.55997227083747	0	170 B	CXCL8-ACKR1
CD274	PDCD1	2.7993905664968914	4.642474107992713e-305	170 B	CD274-PDCD1
CCL4	CCR5	2.932926809453662	7.774247182725747e-273	170 B	CCL4-CCR5
ICAM1	ITGAL	1.1626764752314926	2.839425536229522e-267	170 B	ICAM1-ITGAL
ICAM1	ITGB2	0.587957614455922	1.5550823297530546e-248	170 B	ICAM1-ITGB2
ITGB2	ICAM1	0.7606616268921869	7.760957859775455e-244	170 B	ITGB2-ICAM1
CCL4	ACKR2	3.251998691147444	4.6654130310432636e-243	170 B	CCL4-ACKR2
CCL4	CCR3	3.251998691147444	4.6654130310432636e-243	170 B	CCL4-CCR3
TNF	TNFRSF1A	1.612904552032001	5.6194431933197854e-219	170 B	TNF-TNFRSF1A
CCL3	CCR5	1.869315508222098	1.8724420472537958e-204	170 B	CCL3-CCR5
CCL3	ACKR2	2.3309715331703384	1.6656526964306301e-195	170 B	CCL3-ACKR2
CCL3	CCR3	2.3309715331703384	1.6656526964306301e-195	170 B	CCL3-CCR3
EREG	ERBB4	3.0394470684820885	9.139104001077015e-193	170 B	EREG-ERBB4
ICAM1	ITGAM	0.869537080809021	3.611746811998068e-154	170 B	ICAM1-ITGAM
ICAM3	ITGB2	-1.5612080598728086	3.94423183290595e-148	170 B	ICAM3-ITGB2
ICAM4	ITGB2	1.890022301953814	2.993514970751004e-133	170 B	ICAM4-ITGB2
TNF	TNFRSF1B	0.891357612787008	4.240173198643357e-126	170 B	TNF-TNFRSF1B
PDCD1LG2	PDCD1	2.3229367577942996	3.318757878076673e-122	170 B	PDCD1LG2-PDCD1
VCAN	SELP	0.9799203398658225	3.564047070721177e-121	170 B	VCAN-SELP
WNT5A	ROR1	2.9163493210267184	8.143306592181125e-120	170 B	WNT5A-ROR1
EREG	EGFR	2.355064830484746	2.7445328016349806e-116	170 B	EREG-EGFR
IL6R	IL6ST	1.8901614228184194	3.480064076208756e-116	170 B	IL6R-IL6ST
ITGAL	ICAM1	0.9982321877036098	7.460807280097124e-107	170 B	ITGAL-ICAM1
CCL2	ACKR1	2.3904601716142007	8.14220962874601e-100	170 B	CCL2-ACKR1
TGFB1	TGFBR3	1.727702213398643	4.4986849392890305e-97	170 B	TGFB1-TGFBR3
CCL2	CCR5	2.112310161151887	1.6554487506270753e-94	170 B	CCL2-CCR5
FN1	SDC2	1.1328727140046437	2.8882646801310788e-93	170 B	FN1-SDC2
CCL2	ACKR2	2.5779824523161388	2.146758575194022e-89	170 B	CCL2-ACKR2
CCL2	CCR10	2.5779824523161388	2.146758575194022e-89	170 B	CCL2-CCR10
CCL2	CCR3	2.5779824523161388	2.146758575194022e-89	170 B	CCL2-CCR3
CCL2	ACKR4	2.5779824523161388	2.146758575194022e-89	170 B	CCL2-ACKR4
TNF	TNFRSF21	0.5601293839721624	7.575518333618979e-84	170 B	TNF-TNFRSF21
HBEGF	ERBB4	1.037320910892129	4.344052130964281e-83	170 B	HBEGF-ERBB4
CD14	TLR2	0.3597788283903238	1.6566242599748771e-81	170 B	CD14-TLR2
FCN2	LRP1	-2.034161979391996	4.893371602838617e-81	170 B	FCN2-LRP1
APOE	LRP1	2.212912240437356	2.908091852113295e-79	170 B	APOE-LRP1
ADM	RAMP2	1.860395318245947	1.1931898055149808e-78	170 B	ADM-RAMP2
CCL2	CCR2	1.8313126552016703	3.5204453644383647e-78	170 B	CCL2-CCR2
APP	CD74	-1.3729563320922713	7.477416698828799e-77	170 B	APP-CD74
CALR	LRP1	-1.0316444158291347	1.6072518076854297e-71	170 B	CALR-LRP1
TNFSF13B	TNFRSF13B	1.1028623750404325	2.2993429074055223e-70	170 B	TNFSF13B-TNFRSF13B
FN1	CD44	-0.42046359272687894	4.868416392917483e-70	170 B	FN1-CD44
SELPLG	SELL	-2.793892518667607	1.4777694125030494e-65	170 B	SELPLG-SELL
OSM	OSMR	1.9104321947774143	4.4359862772597295e-59	170 B	OSM-OSMR
VCAN	CD44	-0.3311419904716306	7.022235587195033e-58	170 B	VCAN-CD44
OSM	LIFR	1.8602511952473106	2.2559043510257637e-57	170 B	OSM-LIFR
IL4R	IL13RA1	0.7344369592091988	3.8988667823651403e-57	170 B	IL4R-IL13RA1
ANXA1	EGFR	0.214234315938449	1.045459350669334e-55	170 B	ANXA1-EGFR
ADM	CALCRL	1.6285110954061703	1.0187059147190473e-53	170 B	ADM-CALCRL
FN1	ITGA8	-1.776222539005003	4.4856213527060945e-51	170 B	FN1-ITGA8
HBEGF	CD9	0.963639859963517	5.124885186685015e-51	170 B	HBEGF-CD9
ADM	RAMP3	1.7649322024891072	1.356671470523069e-50	170 B	ADM-RAMP3
FN1	ITGB3	-1.7162562068750868	9.256083193780135e-47	170 B	FN1-ITGB3
APP	LRP1	-1.1673291582574352	1.4886654215129763e-45	170 B	APP-LRP1
FN1	ITGA5	-0.8134467419357492	3.3381416464698313e-41	170 B	FN1-ITGA5
THBS1	CD36	-1.649744532404679	7.592284682753819e-40	170 B	THBS1-CD36
PTPRJ	PDGFRB	1.4533474549997485	1.6300540345594057e-32	170 B	PTPRJ-PDGFRB
ICAM2	ITGB2	0.5464729720035395	7.13555147060802e-31	170 B	ICAM2-ITGB2
IL1RN	IL1R1	1.1258423015815087	1.223181239986421e-30	170 B	IL1RN-IL1R1
LPL	LRP1	-2.092846273370517	8.244904037090665e-29	170 B	LPL-LRP1
IL1RN	IL1R2	1.0376746677986635	1.6069347708420406e-28	170 B	IL1RN-IL1R2
HBEGF	EGFR	0.3362730444700812	7.731077100995756e-27	170 B	HBEGF-EGFR
THBS1	ITGB3	-1.045214011418742	6.018891540454067e-26	170 B	THBS1-ITGB3
CSF1	CSF1R	-3.5972978047053616	1.4900688015686088e-23	170 B	CSF1-CSF1R
CXCL1	ACKR1	1.748984548990252	4.481086332231745e-23	170 B	CXCL1-ACKR1
OSM	IL6ST	0.15684513790034416	5.109003034661913e-21	170 B	OSM-IL6ST
IL4R	IL2RG	0.39101284126138935	2.077251426044459e-20	170 B	IL4R-IL2RG
IL6	IL6ST	1.2800597490377268	2.815909146888072e-20	170 B	IL6-IL6ST
IL1RAP	IL1R1	1.0474715419105602	1.9299656122657488e-17	170 B	IL1RAP-IL1R1
CCL8	CCR5	1.4457262223318417	9.46525257391473e-16	170 B	CCL8-CCR5
IL7	IL7R	0.710443283385326	2.730720721817605e-14	170 B	IL7-IL7R
IL16	CD4	-1.4791982498834788	3.0253241856606324e-14	170 B	IL16-CD4
TRAF2	TNFRSF1B	0.3198045661549527	5.70853449941824e-14	170 B	TRAF2-TNFRSF1B
SERPINA1	LRP1	-0.7280836238893773	1.7295611216402349e-12	170 B	SERPINA1-LRP1
CCL8	ACKR2	1.2032030068474007	1.7640927312093074e-12	170 B	CCL8-ACKR2
CCL8	ACKR4	1.2032030068474007	1.7640927312093074e-12	170 B	CCL8-ACKR4
THBS1	CD47	0.09718167989349702	5.394123667443542e-12	170 B	THBS1-CD47
TIMP1	CD63	-0.36084064890992185	3.706638496157734e-11	170 B	TIMP1-CD63
CCL8	CCR2	1.0161073473378532	2.0560003881573212e-10	170 B	CCL8-CCR2
TNFSF13	TNFRSF13B	-0.7706953456941061	4.4168257491924485e-10	170 B	TNFSF13-TNFRSF13B
FN1	ITGAV	0.13733168901232595	7.561637447768392e-10	170 B	FN1-ITGAV
APOE	VLDLR	1.0176842621705489	4.5908119635362615e-9	170 B	APOE-VLDLR
HLA	G	0.7469881498434752	1.2312061588544253e-8	170 B	HLA-G
IL1A	IL1R1	1.0354524305306954	1.4302129890911852e-8	170 B	IL1A-IL1R1
IL1A	IL1R2	0.9670847455978779	3.510640672110387e-8	170 B	IL1A-IL1R2
CTF1	IL6ST	1.3998611277218787	5.7922602445171725e-8	170 B	CTF1-IL6ST
IL1A	IL1RAP	0.8498010747714915	6.403344251547674e-8	170 B	IL1A-IL1RAP
LIF	IL6ST	1.4684848202808047	3.021523413422499e-6	170 B	LIF-IL6ST
ICAM5	ITGB2	1.0428686478422247	5.1106788888687675e-6	170 B	ICAM5-ITGB2
THBS1	LRP1	-0.2965346458579372	6.134138428337612e-6	170 B	THBS1-LRP1
FN1	ITGB1	-0.37762900120401355	4.853141821372797e-5	170 B	FN1-ITGB1
VEGFA	NRP1	-1.2829709257308324	2.5520275808463093e-4	170 B	VEGFA-NRP1
CTLA4	CD86	-2.1565217120402664	3.861683987500171e-4	170 B	CTLA4-CD86
IL6	IL6R	0.26100212818274804	0.002663457427113857	170 B	IL6-IL6R
CCL5	ACKR2	1.1312294680899269	0.005189831708654874	170 B	CCL5-ACKR2
CCL5	CCR3	1.1312294680899269	0.005189831708654874	170 B	CCL5-CCR3
ADAM9	ITGA6	-1.165975737918213	0.00521878713053507	170 B	ADAM9-ITGA6
CD86	CTLA4	-1.9007554543990135	0.007383211980493579	170 B	CD86-CTLA4
F12	CD93	0.48473680813064757	0.011387670489733262	170 B	F12-CD93
VEGFA	KDR	-0.9130046380149266	0.014193084106209872	170 B	VEGFA-KDR
FLT3LG	FLT3	0.688315794923082	0.014523005548656445	170 B	FLT3LG-FLT3
HLA	E	-1.374256469519842	0.040365383659856334	170 B	HLA-E
CD80	CTLA4	4.695798572185062	1.0248704888017568e-205	CL8 A	CD80-CTLA4
CCL4	CCR3	4.390997186358659	1.0691878950283976e-193	CL8 A	CCL4-CCR3
CD80	CD28	4.564402588590284	1.3022278622506231e-189	CL8 A	CD80-CD28
CD274	CD80	4.009406152885827	1.912510040998106e-178	CL8 A	CD274-CD80
IL1B	IL1R1	2.7789221948488496	7.952711255931681e-120	CL8 A	IL1B-IL1R1
IL1B	IL1R2	2.698477790700511	1.56811239178108e-115	CL8 A	IL1B-IL1R2
CXCL10	CCR3	3.6487056407612974	3.0904941864688343e-87	CL8 A	CXCL10-CCR3
CXCL10	CXCR3	3.6487056407612974	3.0904941864688343e-87	CL8 A	CXCL10-CXCR3
CCL3	CCR3	3.1442322357962995	2.7071248185750746e-82	CL8 A	CCL3-CCR3
IL1B	IL1RAP	2.0804024255737685	1.4791175267109754e-75	CL8 A	IL1B-IL1RAP
ICAM1	ITGAM	2.245893643029146	2.1497917315565865e-66	CL8 A	ICAM1-ITGAM
ICAM1	ITGAL	2.019108907968853	6.4227108826914375e-62	CL8 A	ICAM1-ITGAL
CXCL8	ACKR1	2.3132372388988873	3.739474224157442e-58	CL8 A	CXCL8-ACKR1
TGFB2	TGFBR3	3.241287386049798	1.9069951558282465e-52	CL8 A	TGFB2-TGFBR3
EREG	ERBB4	3.4830308878519713	4.773339488135771e-47	CL8 A	EREG-ERBB4
TNF	TNFRSF1A	2.3790196158449177	2.267933593623549e-44	CL8 A	TNF-TNFRSF1A
IL1A	IL1R1	3.274084698644642	5.9062616838484606e-36	CL8 A	IL1A-IL1R1
ITGB2	ICAM1	1.2104106780613595	1.2578199494777518e-35	CL8 A	ITGB2-ICAM1
MMP13	LRP1	1.6033217939053654	8.18817383498707e-35	CL8 A	MMP13-LRP1
IL1A	IL1R2	3.1682285185516372	2.8599365533406653e-33	CL8 A	IL1A-IL1R2
ICAM1	ITGB2	1.3656812650799894	6.108015914493514e-32	CL8 A	ICAM1-ITGB2
EREG	EGFR	2.842484099039658	4.435138648164902e-30	CL8 A	EREG-EGFR
IL1A	IL1RAP	2.803808128849031	8.284719216515658e-27	CL8 A	IL1A-IL1RAP
TNF	TNFRSF21	1.742630539436064	1.4174870417266962e-26	CL8 A	TNF-TNFRSF21
VCAN	SELP	1.2543107189966447	1.2591297840250219e-24	CL8 A	VCAN-SELP
CXCL1	ACKR1	2.582308102815477	1.8248587152118085e-22	CL8 A	CXCL1-ACKR1
VCAN	CD44	-0.9853959170422542	8.813096804479691e-21	CL8 A	VCAN-CD44
IL7	IL7R	2.1778024131518237	3.564594289563401e-18	CL8 A	IL7-IL7R
TNF	TNFRSF1B	1.1538152239097466	4.652406633286881e-18	CL8 A	TNF-TNFRSF1B
FN1	CD44	-0.9807923064156725	3.855535110681887e-16	CL8 A	FN1-CD44
FN1	ITGA8	1.240533826611511	6.075123468547559e-16	CL8 A	FN1-ITGA8
TNFSF13B	TNFRSF13B	1.3927306065592937	1.235552088763651e-14	CL8 A	TNFSF13B-TNFRSF13B
IL1RN	IL1R1	1.611484336729836	8.833432663620307e-14	CL8 A	IL1RN-IL1R1
IL1RN	IL1R2	1.5709814722019297	2.24181630820985e-13	CL8 A	IL1RN-IL1R2
CALR	LRP1	-1.148822996502643	5.400594312145862e-11	CL8 A	CALR-LRP1
ANXA1	EGFR	0.7948221242197757	9.460951084608801e-11	CL8 A	ANXA1-EGFR
WNT5A	ROR1	2.598428948681809	5.709811328734307e-10	CL8 A	WNT5A-ROR1
TNFSF13	TNFRSF13B	1.3435558646409609	1.4868475905024838e-8	CL8 A	TNFSF13-TNFRSF13B
CCL2	ACKR1	1.8003252887378043	1.1502675893591835e-7	CL8 A	CCL2-ACKR1
FN1	ITGB3	0.5141777117022786	5.400585800894653e-7	CL8 A	FN1-ITGB3
ITGAL	ICAM1	0.8417026675805479	1.8187058352376581e-6	CL8 A	ITGAL-ICAM1
FN1	ITGA4	-0.819728535822497	7.097291749443336e-6	CL8 A	FN1-ITGA4
SEMA3G	NRP2	1.3532583999248124	6.62158566178529e-5	CL8 A	SEMA3G-NRP2
IL1RAP	IL1R1	1.2773436551048722	1.1970819318283534e-4	CL8 A	IL1RAP-IL1R1
ICAM3	ITGB2	-1.1734167865840472	2.023624983884948e-4	CL8 A	ICAM3-ITGB2
HLA	E	0.17969317162854903	2.7447028399703365e-4	CL8 A	HLA-E
SERPINC1	LRP1	0.9970962422887906	3.3554093714140414e-4	CL8 A	SERPINC1-LRP1
VEGFA	KDR	1.40859828780203	0.001953923611584494	CL8 A	VEGFA-KDR
FN1	ITGB1	-1.0164455998155066	0.0021655964288892476	CL8 A	FN1-ITGB1
VEGFA	FLT1	1.3514669092303189	0.003023926854119772	CL8 A	VEGFA-FLT1
APP	LRP1	-1.1671569576514695	0.0058139312773749716	CL8 A	APP-LRP1
APP	CD74	-0.8676765923676406	0.008057583201778018	CL8 A	APP-CD74
LIF	IL6ST	0.7901593137074925	0.008736688717863855	CL8 A	LIF-IL6ST
CD86	CTLA4	0.9375429524385401	0.009693928078692852	CL8 A	CD86-CTLA4
SERPINA1	LRP1	-0.8994586325198313	0.021018043673339624	CL8 A	SERPINA1-LRP1
FN1	CD44	-1.3958717407656902	0	CL8 B	FN1-CD44
ITGB2	ICAM1	0.8299862009283228	0	CL8 B	ITGB2-ICAM1
ICAM1	ITGB2	1.5109245848918142	0	CL8 B	ICAM1-ITGB2
ICAM1	ITGAM	1.9117721812602726	0	CL8 B	ICAM1-ITGAM
ICAM1	ITGAL	2.097756416105681	0	CL8 B	ICAM1-ITGAL
VCAN	CD44	-1.0600462904658787	0	CL8 B	VCAN-CD44
EREG	ERBB4	2.7450404034313993	0	CL8 B	EREG-ERBB4
TNF	TNFRSF21	1.2502664496636484	0	CL8 B	TNF-TNFRSF21
TNF	TNFRSF1A	1.3291421804175165	0	CL8 B	TNF-TNFRSF1A
TNF	TNFRSF1B	1.4328718459465666	0	CL8 B	TNF-TNFRSF1B
IL1B	IL1R1	2.0282702426296124	0	CL8 B	IL1B-IL1R1
IL1B	IL1R2	1.9968587529857205	0	CL8 B	IL1B-IL1R2
IL1B	IL1RAP	1.6486656962158124	0	CL8 B	IL1B-IL1RAP
CXCL8	ACKR1	1.6159051085746166	0	CL8 B	CXCL8-ACKR1
CCL3	CCR3	2.063258523389742	0	CL8 B	CCL3-CCR3
CCL4	CCR3	3.5418879867236557	0	CL8 B	CCL4-CCR3
TNFSF13B	TNFRSF13B	1.5880542703009457	1.9314627949612222e-279	CL8 B	TNFSF13B-TNFRSF13B
CD274	CD80	1.9885063984379663	1.46408767052695e-200	CL8 B	CD274-CD80
IL1RN	IL1R2	1.4770885703303458	4.850917499916117e-189	CL8 B	IL1RN-IL1R2
IL1RN	IL1R1	1.4944895650859182	1.708742862766469e-188	CL8 B	IL1RN-IL1R1
EREG	EGFR	1.8652052440060318	4.932031214149245e-175	CL8 B	EREG-EGFR
IL6	IL6ST	3.1228282073284745	9.374615047282156e-146	CL8 B	IL6-IL6ST
IL1A	IL1R1	2.542386471600277	6.736989110405728e-145	CL8 B	IL1A-IL1R1
IL1A	IL1R2	2.4870081492025946	2.4764748563327845e-140	CL8 B	IL1A-IL1R2
CXCL1	ACKR1	2.627895181287724	1.2660447289659437e-138	CL8 B	CXCL1-ACKR1
IL1A	IL1RAP	2.27920491180935	2.0055058787875866e-138	CL8 B	IL1A-IL1RAP
CXCL10	CXCR3	2.574421827808311	2.2726070534453652e-136	CL8 B	CXCL10-CXCR3
CD274	PDCD1	1.4860960653125064	1.780838452613907e-134	CL8 B	CD274-PDCD1
CXCL10	CCR3	2.5434079189462606	6.267293347378723e-134	CL8 B	CXCL10-CCR3
ITGAL	ICAM1	1.047350117052896	4.630712776652016e-131	CL8 B	ITGAL-ICAM1
VCAN	SELP	0.40046487820824517	4.182381075552263e-114	CL8 B	VCAN-SELP
ANXA1	EGFR	0.4373281788108656	1.1125099040213758e-105	CL8 B	ANXA1-EGFR
FN1	ITGA4	-0.55567846562756	2.2403043052654132e-99	CL8 B	FN1-ITGA4
FN1	ITGA8	0.47846282165864906	3.6380998367734205e-90	CL8 B	FN1-ITGA8
TNFSF13	TNFRSF13B	0.8534590106208917	1.645247682134763e-76	CL8 B	TNFSF13-TNFRSF13B
SERPINA1	LRP1	-0.7741369650358703	1.828817312073588e-69	CL8 B	SERPINA1-LRP1
SELPLG	SELP	1.253783682785035	3.439079935104313e-65	CL8 B	SELPLG-SELP
TIMP1	CD63	-0.7985363010270685	1.0375385345134266e-53	CL8 B	TIMP1-CD63
IL7	IL7R	0.7070177915959168	1.3778036950354616e-50	CL8 B	IL7-IL7R
HBEGF	ERBB4	0.44214079068782564	6.97203360511873e-42	CL8 B	HBEGF-ERBB4
CCL4	CCR5	1.7475223119746728	1.4365119644223946e-40	CL8 B	CCL4-CCR5
APP	CD74	-0.9329896651942615	4.1254985366609753e-38	CL8 B	APP-CD74
TGFB1	TGFBR3	0.9348740165988234	2.5862121206837183e-33	CL8 B	TGFB1-TGFBR3
IL6	IL6R	1.5719516986545585	8.729911615365976e-26	CL8 B	IL6-IL6R
FN1	SDC2	-0.21459632439428322	1.705549380576698e-25	CL8 B	FN1-SDC2
ALCAM	CD6	1.0466348459384154	5.773247737784926e-23	CL8 B	ALCAM-CD6
FN1	ITGB1	-0.4702341085593087	3.402261222240569e-21	CL8 B	FN1-ITGB1
THBS1	ITGB3	0.07228924801720726	4.257532962375016e-21	CL8 B	THBS1-ITGB3
PDCD1LG2	PDCD1	0.9716365579757014	8.077027008723452e-21	CL8 B	PDCD1LG2-PDCD1
APP	LRP1	-0.8011011137260597	5.678900982143937e-19	CL8 B	APP-LRP1
CD80	CD28	2.0830851629142226	1.8360821718810185e-17	CL8 B	CD80-CD28
ADM	CALCRL	0.28401245267801567	2.050549394023809e-17	CL8 B	ADM-CALCRL
OSM	IL6ST	-1.15422212481685	2.8451251263027325e-17	CL8 B	OSM-IL6ST
ADM	RAMP3	0.3562355227083853	3.6535396474301055e-16	CL8 B	ADM-RAMP3
SERPING1	SELP	0.8693116613404184	1.4294548423125937e-14	CL8 B	SERPING1-SELP
IL1RAP	IL1R1	0.7346875719277177	9.266706937954035e-14	CL8 B	IL1RAP-IL1R1
LPL	LRP1	0.49078611347419354	8.400950479451544e-13	CL8 B	LPL-LRP1
THBS1	CD47	0.049758506219074405	3.1144005761416555e-12	CL8 B	THBS1-CD47
CCL3	CCR5	0.3793564598258796	2.259594648495476e-11	CL8 B	CCL3-CCR5
FN1	ITGB3	-0.21046016231342346	9.5732377601328e-10	CL8 B	FN1-ITGB3
ADM	RAMP2	-0.07203259075917945	1.25040001831314e-9	CL8 B	ADM-RAMP2
PTPRJ	PDGFRB	1.143986614351404	1.4734792317580116e-9	CL8 B	PTPRJ-PDGFRB
FCN2	LRP1	-0.837076550270675	5.348079540576211e-8	CL8 B	FCN2-LRP1
IL4R	IL2RG	-0.008221735910913353	1.6122328915480817e-7	CL8 B	IL4R-IL2RG
IL4R	IL13RA1	-1.1226830889935453	7.267918146277594e-6	CL8 B	IL4R-IL13RA1
CALR	LRP1	-0.37067545653779455	7.260210913994168e-5	CL8 B	CALR-LRP1
IL6R	IL6ST	-0.07127804829444528	5.276245542074401e-4	CL8 B	IL6R-IL6ST
TGFB3	TGFBR3	0.7945358334067654	7.399391717970726e-4	CL8 B	TGFB3-TGFBR3
MMP13	LRP1	0.5283985582099873	9.202024437118367e-4	CL8 B	MMP13-LRP1
CCL5	CCR3	0.2795405510917739	0.0011022992491930852	CL8 B	CCL5-CCR3
ICAM4	ITGB2	0.17006342768079197	0.001380936926062983	CL8 B	ICAM4-ITGB2
THBS1	CD36	-0.8981388338383871	0.0025336398977623253	CL8 B	THBS1-CD36
TRAF2	TNFRSF1B	-0.9668938125419917	0.0031681257478671948	CL8 B	TRAF2-TNFRSF1B
HBEGF	CD9	-0.3052761866463909	0.004223113838676132	CL8 B	HBEGF-CD9
APOE	LRP1	-0.8492063141399739	0.005014591902071386	CL8 B	APOE-LRP1
SELPLG	SELL	-0.2924287925157074	0.005928430155105957	CL8 B	SELPLG-SELL
FN1	ITGAV	-0.8147578568910028	0.011539593013279791	CL8 B	FN1-ITGAV
SPP1	CD44	-1.1748570131412677	0.012084435394547493	CL8 B	SPP1-CD44
TGFB2	TGFBR3	0.7768132303712725	0.012811711227280639	CL8 B	TGFB2-TGFBR3
CSF1	CSF1R	-0.02752681721551742	0.01911592322328593	CL8 B	CSF1-CSF1R
CTLA4	CD80	0.4862744549368598	0.020546165979243303	CL8 B	CTLA4-CD80
CD28	CD80	0.5729578815502987	0.04109215144171954	CL8 B	CD28-CD80
